# Supplementary material for: Initial CT Imaging Predicts Mortality in Severe Traumatic Brain Injuries in Pediatric Population—A Systematic Review and Meta-Analysis
Source: Tomography. 2023 Feb 27;9(2):541–51. doi: 10.3390/tomography9020044 (PMC10037655; doi:10.3390/tomography9020044)
Supplement: Supplementary file 1 [file tomography-09-00044-s001.zip]

Archive with 1 entries (1 files):
- tomography-2188571-supplementary.pdf
